# Supplementary material for: Role of Kindlin-2 in Cutaneous Squamous Carcinoma Cell Migration and Proliferation: Implications for Tumour Progression
Source: Int J Mol Sci. 2025 Aug 1;26(15):7426. doi: 10.3390/ijms26157426 (PMC12347749; doi:10.3390/ijms26157426)
Supplement: Supplementary file 1 [file ijms-26-07426-s001.zip]

Archive with 1 entries (1 files):
- ijms-3746234-supplementary.pdf
